# Supplementary material for: Inhalation of Essential Oil from Mentha piperita Ameliorates PM10-Exposed Asthma by Targeting IL-6/JAK2/STAT3 Pathway Based on a Network Pharmacological Analysis
Source: Pharmaceuticals (Basel). 2020 Dec 22;14(1):2. doi: 10.3390/ph14010002 (PMC7821947; doi:10.3390/ph14010002)
Supplement: Supplementary file 1 [file pharmaceuticals-14-00002-s001.zip]

Archive with 2 entries (2 files):
- Supplementary Table1.docx
- Supplementary Table2.docx
